# Supplementary material for: Label-Free Morphology-Based Prediction of Multiple Differentiation Potentials of Human Mesenchymal Stem Cells for Early Evaluation of Intact Cells
Source: PLoS One. 2014 Apr 4;9(4):e93952. doi: 10.1371/journal.pone.0093952 (PMC3976343; doi:10.1371/journal.pone.0093952)
Supplement: Table S1 — Dataset profile used for prediction model construction. (XLSX) [file pone.0093952.s005.xlsx]

## Sheet: Supplementary Table 1
Table S1. Dataset profile used for prediction model construction
Target prediction potential	Type of potential	Potential quantification method	Number of replicated samples	Number of passages	Number of cell lots	Total sample number
Potential I	Osteogenic differentiation potential	Alizarin red staining	18 (6 well ×3 views)	8	3	432
Potential II	Adipogenic differentiation potential	Oil red staining	18 (6 well ×3 views)			432
Potential III	Chondrogenic differentiation potential	Alcian blue staining	1			24
Potential IV	Growth potential	Population doubling time	1			24
