# Supplementary material for: Label-Free Morphology-Based Prediction of Multiple Differentiation Potentials of Human Mesenchymal Stem Cells for Early Evaluation of Intact Cells
Source: PLoS One. 2014 Apr 4;9(4):e93952. doi: 10.1371/journal.pone.0093952 (PMC3976343; doi:10.1371/journal.pone.0093952)
Supplement: Table S3 — Image processing scheme. (XLSX) [file pone.0093952.s007.xlsx]

## Sheet: Supplementary Table 6
	Table S3. Image processing scheme
	Filter	Procedure	Descriptions	Result
	1	Open-Close	Filter shape = circle; diameter = 30 pixels; use sequential filtering	Image 1
	2	Image subtraction	Formula ; raw image - Image 1 + 95 gray value)	Image 2
	3	Setting threshold	Auto threshold for Dark Object	Image 3
	4	Binarization	Binarization of Image 3	Image 4
	5	Reduction of particles	Reduction of small objects (> 5 pixels)	Image 5
	6	Measurement of objects	Output nine morphological parameters from all objects in image	Morphological data sets
