# Supplementary material for: Label-Free Morphology-Based Prediction of Multiple Differentiation Potentials of Human Mesenchymal Stem Cells for Early Evaluation of Intact Cells
Source: PLoS One. 2014 Apr 4;9(4):e93952. doi: 10.1371/journal.pone.0093952 (PMC3976343; doi:10.1371/journal.pone.0093952)
Supplement: Table S6 — Parameters and weights explored to contribute in prediction models for Potential III. (XLSX) [file pone.0093952.s010.xlsx]

## Sheet: Supplementary Table 4
	Table S6. Parameters and weights explored to contribute in prediction models for Potential III
	Prediction of Potential III (Chondrogenic differentiation)
	Model 2			Model 3			Model 4			Model 5			Model 6			Model 7			Model 8			Model 9
	Constant	-0.0309141		Constant	-0.181687		Constant	-0.249909		Constant	-0.0292488		Constant	-0.0546491		Constant	-0.0190469		Constant	4.47073e-14		Constant	-0.0203909
	SYNC	-0.16186		Fiber breadth 24h	0.282366		Shape factor 24h	-0.60037		Fiber breadth 24h q025	0.0570732		Hole area 24h->48h q075	-0.176832		Shape factor 48h med	0.185481					Fiber breadth 24h q025	0.107379
	SPP1[osteopontin]	-0.120939		Shape factor 48h	0.345278		Elliptical form factor 24h	-0.743185		Shape factor 24h q075	0.108654		Relative hole area 24h->48h q090	-0.0730764								Shape factor 24h q075	0.238612
	CD45 [PTPRC]	-0.196498		CFL1	-0.131038		Hole area48h	-0.498499		Shape factor 48h q050	0.211845											Inner radius 24h q050	0.0480918
							Relative hole area 48h	-0.770957
							Elliptical form factor 48h	-0.611852
							Total area 72h	-0.153653
							Hole area 72h	-0.478671
							Inner radius 72h	0.221467
							Total area 96h	-0.179118
							Hole area 96h	-0.16797
							Fiber breadth 96h	-0.268064
							Elliptical form factor 96h	-0.522439
