# Supplementary material for: Label-Free Morphology-Based Prediction of Multiple Differentiation Potentials of Human Mesenchymal Stem Cells for Early Evaluation of Intact Cells
Source: PLoS One. 2014 Apr 4;9(4):e93952. doi: 10.1371/journal.pone.0093952 (PMC3976343; doi:10.1371/journal.pone.0093952)
Supplement: Table S7 — Parameters and weights explored to contribute in prediction models for Potential IV. (XLSX) [file pone.0093952.s011.xlsx]

## Sheet: Supplementary Table 5
	Table S7. Parameters and weights explored to contribute in prediction models for Potential IV
	Prediction of Potential IV (Population doubling time)
	Model 2			Model 3			Model 4			Model 5			Model 6			Model 7			Model 8			Model 9
	Constant	-0.0577104		Constant	-0.0752581		Constant	8.78478e-14		Constant	4.65077e-14		Constant	7.36959e-14		Constant	5.74205e-14		Constant	2.99554e-14		Constant	1.07271e-13
	TP53 [p53] ((transcript variant 1)	-0.815695		Elliptical form factor 24h	-0.0338076		Fiber length 24h	-0.274631		Total area 24h q010	0.113564		Total area 24h->48h q010	-0.123391		Total area 48h rkr	0.0745028		Total area 24h->96h q010	-0.400826		Total area 24h q010	0.660984
	CDKN1A [p21]	0.438826		Total area 48h	-0.287439		Inner radius 24h	-0.174015		Total area 24h q090	-0.00701662		Total area 24h->48h q025	-0.083111		Total area 72h med	-0.0344436		Relative hole area 24h->96h q050	-0.101889		Total area 24h q075	-0.176268
	TUBB	-0.0899861		Relative hole area 48h	0.109869		Fiber breadth 48h	-0.0475734		Total area 72h q050	-0.100723		Hole area 24h->48h q090	0.013298		Total area 72h iqr	-0.0997847		Breadth 24h->96h q090	0.125721		Hole area 24h q050	-0.077587
	SYNM	-0.379452		Elliptical form factor 48h	-0.0911875		Elliptical form factor 48h	-0.179155		Hole area 24h q090	-0.18739		Relative hole area 48h->72h q050	-0.151017		Total area 96h rkr	0.213475		Fiber length 24h->96h q090	0.201846		Hole area 24h q075	-0.571977
	LMNA	-0.605806		Count 72h	-0.389632		Inner radius 48h	-0.0910634		Hole area 48h q050	0.151554		Relative hole area 72h->96h q075	-0.0858997		Hole area 72h iqr	-0.00945969		Fiber breadth 24h->96h q050	-0.186143		Hole area 24h q090	-0.56474
	CDKN2A [p16]	0.24802		Total area 72h	-0.41213		Count 72h	-0.37255		Hole area 72h q050	-0.0317658		Breadth 72h->96h q010	0.344146		Hole area 96h rkr	0.0756397		Fiber breadth 24h->96h q075	-0.353101		Relative hole area 24h q050	0.131437
	BGLAP [osteocalcin]	0.256694		Fiber length 72h	-0.0176828		Total area 72h	-0.315113		Breadth 72h q090	-0.173149		Fiber breadth 24h->48h q050	-0.144718		Breadth 72h med	-0.14609		Shape factor 24h->96h q010	-0.129259		Relative hole area 24h q090	1.00568
	SPP1 [osteopontin]	0.0351739		Inner radius 72h	-0.0277666		Hole area 72h	-0.0323826		Fiber length 24h q050	-0.0199584		Shape factor_ 24h->48h q050	-0.00417731		Fiber length 24h med	-0.0419631		Shape factor 24h->96h q050	-0.117952		Breadth 24h q010	0.0805229
	IQGAP1	1.08813		PTEN	-0.101165		Inner radius 72h	-0.234702		Fiber length 48h q050	-0.123584		Shape factor_72h->96h q090	-0.00517473		Fiber length 24h iqr	-0.0931344					Breadth 24h q090	0.109107
	CD105 [ENG]	-0.0870235		KRAS	-0.327448					Fiber length 48h q075	-0.173608		Elliptical form factor_ 24h->48h q075	-0.127278		Fiber length 48h rkr	0.0648527					Fiber length 24h q050	-0.136453
	CD146 [MCAM]	0.13784		CDKN2A [p16]	0.511131					Fiber length 72h q050	-0.000654659		Elliptical form factor_ 24h->48h q090	-0.0287788		Fiber breadth 96h rsk	0.0656395					Fiber length 24h q090	0.0204413
	CD29 [ITGB1]	-0.0898949								Fiber breadth 24h q090	0.00997164		Elliptical form factor_72h->96h q075	-0.385922		Inner radius 72h rsk	0.136924					Fiber breadth 24h q010	0.0249476
	ACTA2	-0.211885								Shape factor 24h q010	0.195483		Inner radius 48h->72h q010	-0.150363		Count 72h	-0.0370274					Fiber breadth 24h q050	-0.00524054
										Elliptical form factor 48h q090	-0.108583		Inner radius 48h->72h q050	-0.118818								Fiber breadth 24h q075	-0.00492886
										Elliptical form factor 72h q010	-0.0184507		Inner radius 72h->96h q010	-0.56558								Shape factor 24h q090	0.524095
										Elliptical form factor 96h q090	-0.290222		Inner radius 72h->96h q025	-0.174477								Elliptical form factor 24h q050	-0.0178869
										Inner radius 24h q010	-0.107705		Count_48h->72h	-0.0560505								Inner radius 24h q010	-0.391395
										Inner radius 24h q025	-0.0404022											Inner radius 24h q050	-1.09238
										Inner radius 48h q010	0.00414819											Inner radius 24h q075	1.16143
										Inner radius 96h q010	-0.487099											Count 24h	0.128536
										Count 72h	-0.45026
